# Supplementary material for: Indole-3-Acetic Acid and Skatole Exert Opposing Effects on MDR1 Proteostasis in Human Colonic Epithelial Cells: A Molecular Basis for the Gut Microbial Metabolic Switch
Source: J Xenobiot. 2026 Feb 18;16(1):36. doi: 10.3390/jox16010036 (PMC12942598; doi:10.3390/jox16010036)
Supplement: Supplementary file 1 [file jox-16-00036-s001.zip]

Archive with 1 entries (1 files):
- jox-4105613-supplementary.pdf
